# Supplementary material for: Systematic Study of Steroid Drugs’ Ability to Cross Biomembranes—The Possible Environmental Impact and Health Risks Associated with Exposure During Pregnancy
Source: Membranes (Basel). 2024 Dec 26;15(1):4. doi: 10.3390/membranes15010004 (PMC11766822; doi:10.3390/membranes15010004)
Supplement: Supplementary file 1 [file membranes-15-00004-s001.zip]

Archive with 1 entries (1 files):
- membranes-3335783-supplementary.xlsx
