# Supplementary material for: Systematic Study of Steroid Drugs’ Ability to Cross Biomembranes—The Possible Environmental Impact and Health Risks Associated with Exposure During Pregnancy
Source: Membranes (Basel). 2024 Dec 26;15(1):4. doi: 10.3390/membranes15010004 (PMC11766822; doi:10.3390/membranes15010004)
Supplement: Supplementary file 1 [file membranes-15-00004-s001.zip › membranes-3335783-supplementary.xlsx]

## Sheet: SwissADME data
Compound	SMILES	log Kp,uu,br	Mw	#Heavy atoms	#Aromatic heavy atoms	Fraction Csp3	#Rotatable bonds	#H-bond acceptors	#H-bond donors	MR	TPSA	iLOGP	XLOGP3	WLOGP	MLOGP	Silicos-IT Log P	Consensus Log P	caco2	MDCK	PAMPA
Alvocidib	CN1CC[C@@H]([C@H](O)C1)C1=C2OC(=CC(=O)C2=C(O)C=C1O)C1=C(Cl)C=CC=C1	-1.22185	401.84	28	16	0.29	2	6	3	111.84	94.14	3.03	3.25	2.92	1.34	3.37	2.78	-5.78946	-4.99965	0.470006
Prazosin	COC1=C(OC)C=C2C(N)=NC(=NC2=C1)N1CCN(CC1)C(=O)C1=CC=CO1	-0.958607	383.4	28	15	0.32	5	6	1	110.36	106.95	2.97	1.91	1.03	0.5	1.09	1.5	-5.22659	-4.83801	0.0260084
Risperidone	CC1=C(CCN2CCC(CC2)C2=NOC3=C2C=CC(F)=C3)C(=O)N2CCCCC2=N1	-0.677781	410.48	30	15	0.52	4	6	0	117.71	64.16	4.08	2.72	3.63	3.19	4.48	3.62	-4.91539	-4.68295	3.69461e-05
Amantadine	NC12CC3CC(CC(C3)C1)C2	0.478566	151.25	11	0	1	0	1	1	46.59	26.02	2.18	2.44	1.91	2.45	1.91	2.18	-5.07328	-5.01333	0.00658217
Haloperidol	OC1(CCN(CCCC(=O)C2=CC=C(F)C=C2)CC1)C1=CC=C(Cl)C=C1	0.247973	375.86	26	12	0.38	6	4	1	105.48	40.54	3.61	4.3	4.36	3.59	5.24	4.22	-4.71024	-4.6623	0.0127007
Imipramine	CN(C)CCCN1C2=C(CCC3=C1C=CC=C3)C=CC=C2	0.546543	280.41	21	12	0.37	4	1	0	93.76	6.48	3.3	4.8	3.49	3.78	3.64	3.8	-4.56521	-5.01608	0.00694344
Clozapine	CN1CCN(CC1)C1=NC2=C(NC3=C1C=CC=C3)C=CC(Cl)=C2	0.583199	326.82	23	12	0.28	1	2	1	110.05	30.87	2.83	3.23	2.2	3.58	3.31	3.03	-4.51466	-4.5461	0.00206922
Bupropion	CC(NC(C)(C)C)C(=O)C1=CC(Cl)=CC=C1	0.30103	239.74	16	6	0.46	4	2	1	68.52	29.1	3.03	3.22	3.3	2.85	3.35	3.15	-3.85258	-4.73333	0.0282396
Citalopram	CN(C)CCCC1(OCC2=C1C=CC(=C2)C#N)C1=CC=C(F)C=C1	0.113943	324.39	24	12	0.35	5	4	0	91.32	36.26	3.51	3.23	3.97	2.89	4.79	3.68	-5.1203	-4.63373	0.0379306
Dacomitinib	COC1=CC2=NC=NC(NC3=CC=C(F)C(Cl)=C3)=C2C=C1NC(=O)\C=C\CN1CCCCC1	-1.07572	469.94	33	16	0.29	8	6	2	132.73	79.38	4.39	4.43	5	3.22	4.39	4.29	-5.02808	-4.83593	0.564647
Lamotrigine	NC1=NN=C(C(N)=N1)C1=CC=CC(Cl)=C1Cl	-0.0555173	256.09	16	12	0	1	3	2	64.09	90.71	1.51	1.42	2.03	1.75	1.75	1.69	-4.58401	-4.35843	0.0922997
Midazolam	CC1=NC=C2CN=C(C3=CC=CC=C3F)C3=CC(Cl)=CC=C3N12	0.0334238	325.77	23	17	0.11	1	3	0	92.81	30.18	2.82	2.48	4.21	3.41	5.12	3.61	-4.36597	-4.55225	0.00284079
Venlafaxine	COC1=CC=C(C=C1)C(CN(C)C)C1(O)CCCCC1	0.281033	277.4	20	6	0.65	5	3	1	83.14	32.7	3.32	-0.92	3.04	2.42	3.19	2.21	-4.7322	-4.93875	0.0813536
Memantine	CC12CC3CC(C)(C1)CC(N)(C3)C2	0.793092	179.3	13	0	1	0	1	1	55.68	26.02	2.51	3.28	2.69	3.02	2.76	2.85	-4.72386	-4.77843	0.153171
Phenytoin	O=C1NC(=O)C(N1)(C1=CC=CC=C1)C1=CC=CC=C1	-0.180456	252.27	19	12	0.07	2	2	2	77.5	58.2	1.65	2.47	0.9	1.61	2.42	1.81	-4.85062	-4.56742	0.124519
Olanzapine	CN1CCN(CC1)C1=NC2=CC=CC=C2NC2=C1C=C(C)S2	0.32838	312.43	22	11	0.35	1	2	1	107.89	59.11	3.04	2.86	1.92	2.88	3.83	2.91	-4.81582	-4.80064	0.00345959
Mirtazapine	CN1CCN2C(C1)C1=CC=CC=C1CC1=C2N=CC=C1	0.585461	265.35	20	12	0.35	0	2	0	87.99	19.37	2.48	2.65	1.39	2.56	2.27	2.27	-4.51421	-4.47749	0.0117456
Tacrine	NC1=C2CCCCC2=NC2=CC=CC=C12	-0.107905	198.26	15	10	0.31	0	1	1	63.58	38.91	2.09	2.71	2.7	2.33	3.12	2.59	-4.67725	-4.60835	0.0678747
Trazodone	ClC1=CC=CC(=C1)N1CCN(CCCN2N=C3C=CC=CN3C2=O)CC1	0.187521	371.86	26	15	0.37	5	3	0	111.12	45.78	3.62	2.84	1.6	3.37	1.72	2.63	-5.10854	-4.44288	0.000529495
Sumatriptan	CNS(=O)(=O)CC1=CC2=C(NC=C2CCN(C)C)C=C1	-1.39794	295.4	20	9	0.43	6	4	2	82.12	73.58	1.76	1.11	2.25	0.46	1.71	1.46	-5.67114	-5.08703	0.254713
Diazepam	CN1C2=C(C=C(Cl)C=C2)C(=NCC1=O)C1=CC=CC=C1	0.0293838	284.74	20	12	0.12	1	2	0	87.95	32.67	2.68	2.99	2.39	2.67	4.12	2.97	-4.26474	-4.3489	9.6898e-05
Donepezil	COC1=C(OC)C=C2C(=O)C(CC3CCN(CC4=CC=CC=C4)CC3)CC2=C1	0.247973	379.49	28	12	0.46	6	4	0	115.31	38.77	3.92	4.28	3.83	3.06	4.91	4	-4.86341	-4.71797	0.000141296
Quetiapine	OCCOCCN1CCN(CC1)C1=NC2=CC=CC=C2SC2=CC=CC=C12	0.100371	383.51	27	12	0.38	6	4	1	119.8	73.6	3.49	2.14	1.71	2.93	3.6	2.77	-4.9707	-4.80838	0.000976164
Isocarboxazid	CC1=CC(=NO1)C(=O)NNCC1=CC=CC=C1	-0.744727	231.25	17	11	0.17	5	4	2	61.75	67.16	2.19	1.49	1.27	1.18	1.51	1.53	-4.7206	-4.74308	0.00502014
Ethosuximide	CCC1(C)CC(=O)NC1=O	0.176091	141.17	10	0	0.71	1	2	1	40.51	46.17	1.22	0.38	0.07	0.65	1.36	0.74	-4.58616	-4.63295	0.947277
Loxapine	CN1CCN(CC1)C1=NC2=CC=CC=C2OC2=C1C=C(Cl)C=C2	0.469822	327.81	23	12	0.28	1	3	0	104.09	28.07	3.3	3.22	2.63	3.58	3.63	3.27	-4.61325	-4.728	0.00322218
Pemoline	NC1=NC(=O)C(O1)C1=CC=CC=C1	-0.259637	176.17	13	6	0.11	1	3	1	49.91	64.68	1.07	0.9	-0.11	0.18	1.49	0.71	-4.82113	-4.69282	0.563876
Temazepam	CN1C2=C(C=C(Cl)C=C2)C(=NC(O)C1=O)C1=CC=CC=C1	-0.09691	300.74	21	12	0.12	1	3	1	89.11	52.9	2.45	2.19	1.71	2.64	3.21	2.44	-4.32753	-4.32738	0.00167806
Carbamazepine	NC(=O)N1C2=CC=CC=C2C=CC2=CC=CC=C12	-0.119186	236.27	18	12	0	1	1	1	76.05	46.33	2.1	2.45	2.79	2.99	1.65	2.4	-4.40688	-4.60849	0.194089
Primidone	CCC1(C(=O)NCNC1=O)C1=CC=CC=C1	-0.420216	218.25	16	6	0.33	2	2	2	67.05	58.2	1.19	0.91	-0.22	1.06	1.93	0.97	-4.84521	-4.52551	0.518033
Ritonavir	CC(C)[C@H](NC(=O)N(C)CC1=CSC(=N1)C(C)C)C(=O)N[C@H](C[C@H](O)[C@H](CC1=CC=CC=C1)NC(=O)OCC1=CN=CS1)CC1=CC=CC=C1	-2.74473	720.94	50	22	0.43	22	7	4	197.82	202.26	5.18	6.05	5.6	1.8	7.33	5.19	-5.51872	-4.78479	1.97092e-05
1-[2-Tert-butyl-1-(oxan-4-ylmethyl)benzimidazol-5-yl]sulfonyl-2-methylpropan-2-ol	CC(C)(O)CS(=O)(=O)C1=CC=C2N(CC3CCOCC3)C(=NC2=C1)C(C)(C)C	-0.886057	408.55	28	9	0.67	6	5	1	111.99	89.8	3.65	2.85	4.39	2.26	3.18	3.26	-4.95372	-4.7259	0.0271017
5-(7-oxo-1-propan-2-ylspiro[4,6-dihydroindazole-5,4'-piperidine]-1'-carbonyl)-1H-indazole-3-carboxamide	CC(C)N1N=CC2=C1C(=O)CC1(CCN(CC1)C(=O)C1=CC=C3NN=C(C(N)=O)C3=C1)C2	-2.74473	434.49	32	14	0.43	4	5	2	122.08	126.97	2.25	1.61	2.11	1.28	2.3	1.91	-5.13841	-5.27313	0.88097
4-[(3R)-1-(2-cyanoethyl)-4,4-dimethyl-2-oxopyrrolidin-3-yl]oxy-2-(trifluoromethyl)benzonitrile	CC1(C)CN(CCC#N)C(=O)[C@@H]1OC1=CC=C(C#N)C(=C1)C(F)(F)F	-0.958607	351.32	25	6	0.47	5	7	0	85.49	77.12	2.64	2.71	3.88	1.51	3.49	2.84	-4.81425	-4.65214	0.0147752
1-methylcyclopropyl	CC1(CC1)OC(=O)N1CCC(CC1)N1N=CC(COC2=CC=C(C=C2F)C(N)=O)=C1C#N	-0.619789	441.46	32	11	0.45	8	7	1	114.79	123.47	3.14	1.82	2.72	1.32	2.05	2.21	-5.24394	-4.64609	0.205019
[(1S)-2-(dimethylamino)-1-phenylethyl]	CN(C)C[C@@H](OC(=O)N1CC2=C(NN=C2NC(=O)C2(CC2)C(F)(F)F)C1(C)C)C1=CC=CC=C1	-1.88606	479.5	34	11	0.52	10	8	2	122.36	90.56	2.68	2.58	4.22	2.47	3.47	3.08	-5.14707	-5	0.982288
N-[5-[(2S,5R)-4-(3-methoxypropyl)-2,5-dimethylpiperazine-1-carbonyl]-6,6-dimethyl-1,4-dihydropyrrolo[3,4-c]pyrazol-3-yl]pyridine-2-carboxamide	COCCCN1C[C@H](C)N(C[C@H]1C)C(=O)N1CC2=C(NN=C2NC(=O)C2=CC=CC=N2)C1(C)C	-1.82391	469.58	34	11	0.58	9	6	2	140.78	106.69	2.24	1.04	1.07	1.09	1.63	1.41	-5.39293	-5.0157	0.140898
(2R,4R)-2-N-[4-(5-chloro-2-oxopyridin-1-yl)-2-fluorophenyl]-1-N-(4-chlorophenyl)-4-methoxypyrrolidine-1,2-dicarboxamide	CO[C@@H]1C[C@@H](N(C1)C(=O)NC1=CC=C(Cl)C=C1)C(=O)NC1=CC=C(C=C1F)N1C=C(Cl)C=CC1=O	-1.19382	519.35	35	18	0.21	8	5	2	135.56	92.67	3.94	3.2	4.2	3.48	3.12	3.59	-4.76611	-4.63516	0.492273
6-[(1R)-1-hydroxy-2-[4-[(2R)-2-hydroxy-2-(4-methyl-1-oxo-3H-2-benzofuran-5-yl)ethyl]piperazin-1-yl]ethyl]-4-methoxypyridine-3-carbonitrile	COC1=C(C=NC(=C1)[C@H](O)CN1CCN(C[C@H](O)C2=C(C)C3=C(C=C2)C(=O)OC3)CC1)C#N	-0.886057	452.5	33	12	0.46	7	9	2	126.67	119.15	3.29	0.21	-0.24	-0.21	2.73	1.16	-5.17534	-4.78536	0.05762
US10329302,	COC1=C(C=C2C=CN=C(OC[C@H]3NC(=O)[C@@H]4C[C@]34C)C2=C1)C(N)=O	-1.49485	341.36	25	10	0.39	5	5	2	94.09	103.54	2.13	1.16	0.86	1.01	2.03	1.44	-5.12816	-4.96727	0.710102
[(3S)-3-amino-6-benzyl-7-methoxy-2-oxo-3,4-dihydroquinolin-1-yl]	COC1=C(CC2=CC=CC=C2)C=C2C[C@H](N)C(=O)N(OC(=O)N(C)C)C2=C1	-1	369.41	27	12	0.3	6	5	1	104.28	85.1	3.15	2.43	1.73	2.11	1.44	2.17	-5.57549	-4.8926	0.799663
(6S,7R,8R,9S)-6-(3-(4-methoxybenzyl)-4-methylphenyl)-2,5-dioxaspiro[3.5]nonane-7,8,9-triol	COC1=CC=C(CC2=CC(=CC=C2C)[C@@H]2OC3(COC3)[C@@H](O)[C@H](O)[C@H]2O)C=C1	-1.31876	386.44	28	12	0.45	4	6	3	102.63	88.38	2.76	1.3	1.19	0.8	2.83	1.78	-5.18983	-4.71358	0.806619
[(3R)-1-[8-[(1R)-1-(4-chloropyrazol-1-yl)ethyl]-7H-purin-2-yl]piperidin-3-yl]-pyrrolidin-1-ylmethanone	C[C@@H](N1C=C(Cl)C=N1)C1=NC2=C(N1)N=C(N=C2)N1CCC[C@H](C1)C(=O)N1CCCC1	-1.88606	428.92	30	14	0.55	5	5	1	121.42	95.83	3.08	1.97	1.89	1.67	1.83	2.09	-4.85286	-4.81151	0.140856
2-amino-1-[(3S)-3-{4-(2-aminopyrimidin-5-yl)-2[(3S)-3-methylmorpholin-4-yl]-5,6-dihydro-7H-pyrrolo[2,3-d]pyrimidin-7-yl}-3-methylpyrrolidin-1-yl]-2-methylpropan-1-one	C[C@H]1COCCN1C1=NC(=C2CCN(C2=N1)[C@@]1(C)CCN(C1)C(=O)C(C)(C)N)C1=CN=C(N)N=C1	-1.18709	481.59	35	12	0.62	5	7	2	144.13	139.62	3.12	0.36	-0.3	0.22	0.54	0.79	-5.52979	-5.04853	0.000663557
3-[(4aR,6S,8aS)-2-amino-6-methyl-4a,5,6,8-tetrahydro-4H-pyrano[3,4-d][1,3]thiazin-8a-yl]-4-fluorobenzonitrile	C[C@H]1C[C@H]2CSC(N)=N[C@]2(CO1)C1=CC(=CC=C1F)C#N	0.322219	305.37	21	6	0.47	1	4	1	83.78	96.7	2.46	1.78	2.31	1.83	3.33	2.34	-4.77934	-4.69727	0.0498
Mevidalen	C[C@@H]1N([C@@H](CO)CC2=C(CCC(C)(C)O)C=CC=C12)C(=O)CC1=C(Cl)C=CC=C1Cl	-0.455932	450.4	30	12	0.46	7	3	2	126.37	60.77	3.94	4.44	4.04	3.88	5.66	4.39	-5.30037	-4.94676	0.00774795
4-(3-cyclopropyl-1-methyl-6,7-dihydro-4H-pyrazolo[4,3-c]pyridin-5-yl)-7-methyl-5-[(3S)-oxolan-3-yl]imidazo[5,1-f][1,2,4]triazine	CN1N=C(C2CC2)C2=C1CCN(C2)C1=NC=NN2C(C)=NC([C@@H]3CCOC3)=C12	-0.337242	379.46	28	14	0.6	3	5	0	108.1	73.37	3.2	1.14	1.51	2.03	1.76	1.93	-4.7885	-4.78819	0.00101741
2-[(3S,4S)-3-fluoro-1-[2-[4-(trifluoromethoxy)phenyl]acetyl]piperidin-4-yl]oxy-5-(1-methylimidazol-4-yl)benzamide	CN1C=NC(=C1)C1=CC=C(O[C@H]2CCN(C[C@@H]2F)C(=O)CC2=CC=C(OC(F)(F)F)C=C2)C(=C1)C(N)=O	-2.74473	520.48	37	17	0.32	9	9	1	128.47	99.68	3.09	3.4	4.95	1.67	3.31	3.28	-5.21921	-4.81819	0.0335174
5-(1H-indol-2-yl)-1-methyl-N-(2-morpholin-4-ylethyl)pyrazole-3-carboxamide	CN1N=C(C=C1C1=CC2=CC=CC=C2N1)C(=O)NCCN1CCOCC1	-0.920819	353.42	26	14	0.37	6	4	2	103.59	75.18	3.01	1.33	1.25	0.63	2.27	1.7	-5.57705	-5.0378	0.930444
N-(diphenylmethyl)cyclopropanecarboxamide	O=C(NC(C1=CC=CC=C1)C1=CC=CC=C1)C1CC1	0.50515	251.32	19	12	0.24	5	1	1	76.01	29.1	2.66	3.19	2.92	3.1	3.66	3.11	-4.80596	-4.54889	0.970429
1-(5-chloro-1,3-benzoxazol-2-yl)-N-cyclopentylpiperidine-4-carboxamide	ClC1=CC2=C(OC(=N2)N2CCC(CC2)C(=O)NC2CCCC2)C=C1	-0.19382	347.84	24	9	0.56	4	3	1	98.2	58.37	3.5	3.89	3.38	2.97	3.11	3.37	-4.80197	-4.59427	0.355384
[4-(2-Fluoro-phenyl)-piperidin-1-yl]-(6-piperazin-1-yl-pyridin-2-yl)-methanone	FC1=CC=CC=C1C1CCN(CC1)C(=O)C1=CC=CC(=N1)N1CCNCC1	-1.10791	368.45	27	12	0.43	4	4	1	114.16	48.47	3.31	2.78	1.93	2.78	2.99	2.76	-5.24846	-4.62582	0.642706
1-(2-hydroxyethyl)-2-thioxo-1,2,3,5-tetrahydro-4H-pyrrolo[3,2-d]pyrimidin-4-one	OCCN1C2=C(NC=C2)C(=O)NC1=S	-1.31876	211.24	14	9	0.25	2	2	3	54.97	105.9	1.17	-0.33	0.38	-0.59	2.35	0.59	-5.90366	-5.04781	0.666449
5,6-Dichloro-1,2-benzoxazol-3-ol	OC1=NOC2=CC(Cl)=C(Cl)C=C12	0.0413927	204.01	12	9	0	0	3	1	46.05	46.26	1.94	2.94	2.84	2.1	2.68	2.5	-4.62275	-4.69207	0.434159
N-[1-(5-chloro-2-methoxypyridin-4-yl)azetidin-3-yl]-3,4-dimethylcinnoline-6-carboxamide	COC1=CC(N2CC(C2)NC(=O)C2=CC3=C(C)C(C)=NN=C3C=C2)=C(Cl)C=N1		397.86	28	16	0.3	5	5	1	111.12	80.24	3.41	2.75	2.54	2.21	3.34	2.85	-5.16641	-4.87025	0.00611011
N-[1-(2,5-dichloropyridin-4-yl)azetidin-3-yl]-3,4-dimethylcinnoline-6-carboxamide	CC1=NN=C2C=CC(=CC2=C1C)C(=O)NC1CN(C1)C1=C(Cl)C=NC(Cl)=C1	-1.22185	402.28	27	16	0.26	4	4	1	109.64	71.01	3.19	3.4	3.19	2.6	3.92	3.26	-4.94357	-4.69063	0.00422642
N-[1-(3-chloro-5-cyanopyridin-2-yl)azetidin-3-yl]-3,4-dimethylcinnoline-6-carboxamide	CC1=NN=C2C=CC(=CC2=C1C)C(=O)NC1CN(C1)C1=C(Cl)C=C(C=N1)C#N	-0.677781	392.84	28	16	0.25	4	5	1	109.34	94.8	2.96	2.49	2.4	1.87	3.32	2.61	-5.37042	-4.78495	0.216271
N-[1-(3-chloro-5-fluoropyridin-2-yl)azetidin-3-yl]-3,4-dimethylcinnoline-6-carboxamide	CC1=NN=C2C=CC(=CC2=C1C)C(=O)NC1CN(C1)C1=C(Cl)C=C(F)C=N1	-0.537602	385.82	27	16	0.26	4	5	1	104.59	71.01	3.22	2.88	3.09	2.9	3.71	3.16	-4.8785	-4.7096	0.0244269
6-Fluoro-4-[4-(6-methylpyridin-3-yl)oxypiperidin-1-yl]quinoline-3-carbonitrile	CC1=CC=C(OC2CCN(CC2)C2=C(C=NC3=CC=C(F)C=C23)C#N)C=N1	0.374748	362.4	27	16	0.29	3	5	0	104.64	62.04	3.21	3.68	4.04	2.04	4.01	3.4	-4.7078	-4.53729	0.00439856
Meprobamate	CCCC(C)(COC(N)=O)COC(N)=O	-0.113509	218.25	15	0	0.78	8	4	2	53.88	104.64	1.84	0.7	0.98	0.42	-0.28	0.73	-4.63303	-4.48536	0.975342
Selegiline	C[C@H](CC1=CC=CC=C1)N(C)CC#C	0.0334238	187.28	14	6	0.38	4	1	0	61.31	3.24	2.8	2.9	2.26	3.25	2.85	2.81	-4.76437	-4.52776	0.0542632
Pergolide	CCCN1C[C@H](CSC)C[C@H]2[C@H]1CC1=CNC3=C1C2=CC=C3	0.503791	314.49	22	9	0.58	4	1	1	101.67	44.33	3.22	4.17	3.89	3.59	4.43	3.86	-4.91191	-4.82058	0.00336007
Zaleplon	CCN(C(C)=O)C1=CC=CC(=C1)C1=CC=NC2=C(C=NN12)C#N	-0.229148	305.33	23	15	0.18	4	4	0	87.16	74.29	2.56	1.43	2.64	1.52	1.79	1.99	-4.50962	-4.38807	0.00504236
Doxepin	CN(C)CC\C=C1/C2=CC=CC=C2COC2=CC=CC=C12	0.49276	279.38	21	12	0.26	3	2	0	87.68	12.47	3.45	4.29	3.81	3.43	4.22	3.84	-4.71674	-4.77877	0.00615648
Rizatriptan	CN(C)CCC1=CNC2=CC=C(CN3C=NC=N3)C=C12	-1.39794	269.34	20	14	0.33	5	3	1	79.91	49.74	2.28	2.02	1.91	1.49	2.16	1.97	-5.04068	-4.96994	0.230491
Mianserin	CN1CCN2C(C1)C1=CC=CC=C1CC1=CC=CC=C21	0.507856	264.36	20	12	0.33	0	1	0	90.2	6.48	2.92	3.38	2	3.28	2.84	2.88	-4.53823	-4.51823	0.00392282
Atomoxetine	CNCC[C@@H](OC1=CC=CC=C1C)C1=CC=CC=C1	0.32838	255.35	19	12	0.29	6	2	1	79.61	21.26	3.27	3.71	3.4	3.43	4.03	3.57	-4.67811	-5.13072	0.128439
Phenelzine	NNCCC1=CC=CC=C1	0.170262	136.19	10	6	0.25	3	2	2	41.72	38.05	1.49	1.16	0.69	1.76	0.98	1.22	-4.94904	-5.00125	0.332287
Ziprasidone	ClC1=C(CCN2CCN(CC2)C2=NSC3=CC=CC=C23)C=C2CC(=O)NC2=C1	-0.124939	412.94	28	15	0.33	4	3	1	125.48	76.71	3.5	4.02	2.48	3.27	4.85	3.62	-5.2282	-4.53796	6.28473e-06
Rociletinib	COC1=CC(=CC=C1NC1=NC=C(C(NC2=CC(NC(=O)C=C)=CC=C2)=N1)C(F)(F)F)N1CCN(CC1)C(C)=O	-2.11919	555.55	40	18	0.26	11	8	3	152.53	111.72	3.88	3.97	4.98	2.19	3.05	3.61	-5.47473	-4.95962	0.00052193
Nazartinib	CN(C)C\C=C\C(=O)N1CCCC[C@H](C1)N1C(NC(=O)C2=CC=NC(C)=C2)=NC2=CC=CC(Cl)=C12	-0.920819	495.02	35	15	0.38	8	5	1	143.18	83.36	3.23	3.17	3.75	2.17	3.15	3.09	-5.38858	-4.93015	0.00467948
[4-(3-Chloro-2-fluoroanilino)-7-methoxyquinazolin-6-yl]-morpholin-4-ylmethanone	COC1=CC2=C(C=C1C(=O)N1CCOCC1)C(NC1=C(F)C(Cl)=CC=C1)=NC=N2	-1.52288	416.83	29	16	0.25	5	6	1	110.94	76.58	3.39	3.2	3.69	2.72	3.54	3.31	-4.7861	-4.51063	0.101957
N-(3-chloro-2-fluorophenyl)-7-methoxy-6-(morpholin-4-ylmethyl)quinazolin-4-amine	COC1=CC2=C(C=C1CN1CCOCC1)C(NC1=C(F)C(Cl)=CC=C1)=NC=N2	-0.327902	402.85	28	16	0.3	5	6	1	110.52	59.51	3.77	3.58	3.89	2.92	3.99	3.63	-4.95857	-4.47244	0.0730493
N-(3-chloro-2-fluorophenyl)-7-methoxy-6-morpholin-4-ylquinazolin-4-amine	COC1=CC2=C(C=C1N1CCOCC1)C(NC1=C(F)C(Cl)=CC=C1)=NC=N2	-0.0177288	388.82	27	16	0.26	4	5	1	106.27	59.51	3.65	3.86	4.05	2.97	3.61	3.63	-4.7658	-4.48137	0.0424733
[4-(3-Chloro-2-fluoroanilino)-7-methoxyquinazolin-6-yl]	COC1=CC2=C(C=C1OC(=O)N1CCN(C)CC1)C(NC1=C(F)C(Cl)=CC=C1)=NC=N2	-0.468521	445.87	31	16	0.29	6	7	1	123.17	79.82	4.11	3.69	3.58	2.96	2.7	3.41	-4.89399	-4.54193	0.000522185
Dexamethasone	C[C@@H]1C[C@H]2[C@@H]3CCC4=CC(=O)C=C[C@@]4([C@]3([C@H](C[C@@]2([C@]1(C(=O)CO)O)C)O)F)C		392.46	28	0	0.73	2	6	3	101.96	94.83	2.29	1.94	2.32	1.62	2.58	2.15	-4.91055	-4.71523	0.32471
Hydrocortisone (HC)	C[C@]12CCC(=O)C=C1CC[C@@H]3[C@@H]2[C@H](C[C@]4([C@H]3CC[C@@]4(C(=O)CO)O)C)O		362.46	26	0	0.81	2	5	3	97.53	94.83	2.2	1.61	1.78	1.39	2.47	1.89	-4.64861	-4.76214	0.587912
Progesterone	CC(=O)[C@H]1CC[C@@H]2[C@@]1(CC[C@H]3[C@H]2CCC4=CC(=O)CC[C@]34C)C		314.46	23	0	0.81	1	2	0	94.01	34.14	3.08	3.87	4.72	3.95	4.49	4.02	-4.40147	-4.69693	0.00524576
Prednisolone	C[C@]12C[C@@H]([C@H]3[C@H]([C@@H]1CC[C@@]2(C(=O)CO)O)CCC4=CC(=O)C=C[C@]34C)O		360.44	26	0	0.71	2	5	3	97.06	94.83	2.16	1.62	1.56	1.3	2.06	1.74	-4.93851	-4.77305	0.761458
Estrone	C[C@]12CC[C@H]3[C@H]([C@@H]1CCC2=O)CCC4=C3C=CC(=C4)O		270.37	20	6	0.61	0	2	1	80.06	37.3	2.4	3.13	3.82	3.44	3.84	3.33	-4.85374	-4.74701	0.0801185
Aldosterone	C[C@]12CCC(=O)C=C1CC[C@@H]3[C@@H]2[C@H](C[C@]4([C@H]3CC[C@@H]4C(=O)CO)C=O)O		360.44	26	0	0.76	3	5	2	96.53	91.67	1.86	1.08	1.85	1.3	2.67	1.75	-4.57098	-4.78485	0.728161
Corticosterone	C[C@]12CCC(=O)C=C1CC[C@@H]3[C@@H]2[C@H](C[C@]4([C@H]3CC[C@@H]4C(=O)CO)C)O		346.46	25	0	0.81	2	4	2	96.33	74.6	2.47	1.94	2.67	2.22	2.97	2.45	-4.34753	-4.74233	0.364114
Pregnenolone	CC(=O)[C@H]1CC[C@@H]2[C@@]1(CC[C@H]3[C@H]2CC=C4[C@@]3(CC[C@@H](C4)O)C)C		316.48	23	0	0.86	1	2	1	94.97	37.3	3.15	4.22	4.52	4.05	3.9	3.97	-4.75059	-4.81705	0.130615
17-?-Hydroxyprogesterone	CC(=O)[C@]1(CC[C@@H]2[C@@]1(CC[C@H]3[C@H]2CCC4=CC(=O)CC[C@]34C)C)O		330.46	24	0	0.81	1	3	1	95.21	54.37	2.8	3.17	3.84	3.07	3.98	3.37	-4.47765	-4.67044	0.0802101
17-?-Hydroxypregnenolone	CC[C@@]2(O)CC[C@H]1[C@@H]3CCC4CC(O)C(=O)C[C@]4(C)[C@H]3CC[C@@]12C		334.49	24	0	0.95	1	3	2	96.65	57.53	2.83	3.93	3.71	3.27	3.56	3.46	-4.79737	-4.73508	0.680008
Deoxycorticosterone	C[C@]12CC[C@H]3[C@H]([C@@H]1CC[C@@H]2C(=O)CO)CCC4=CC(=O)CC[C@]34C		330.46	24	0	0.81	2	3	1	95.17	54.37	2.63	2.88	3.7	3.07	3.87	3.23	-4.43135	-4.71657	0.0290581
Testosterone	C[C@]12CC[C@H]3[C@H]([C@@H]1CC[C@@H]2O)CCC4=CC(=O)CC[C@]34C		288.42	21	0	0.84	0	2	1	85.36	37.3	2.92	3.32	3.88	3.59	3.58	3.46	-4.4524	-4.7038	0.374126
Cortexolone	C[C@]12CCC(=O)C=C1CC[C@@H]3[C@@H]2CC[C@]4([C@H]3CC[C@@]4(C(=O)CO)O)C		346.46	25	0	0.81	2	4	2	96.37	74.6	2.42	2.52	2.81	2.22	3.37	2.67	-4.52624	-4.63384	0.1249
Estradiol	C[C@]12CC[C@H]3[C@H]([C@@H]1CC[C@@H]2O)CCC4=C3C=CC(=C4)O		272.38	20	6	0.67	0	2	2	81.03	40.46	2.6	4.01	3.61	3.53	3.25	3.4	-4.87574	-4.74742	0.369089
Estriol	C[C@]12CC[C@H]3[C@H]([C@@H]1C[C@H]([C@@H]2O)O)CCC4=C3C=CC(=C4)O		288.38	21	6	0.67	0	3	3	82.19	60.69	2.15	2.45	2.58	2.65	2.34	2.43	-4.91822	-4.69258	0.499718
Cortisone	C[C@]12CCC(=O)C=C1CC[C@@H]3[C@@H]2C(=O)C[C@]4([C@H]3CC[C@@]4(C(=O)CO)O)C		360.44	26	0	0.76	2	5	2	96.57	91.67	2.01	1.47	1.99	1.3	3.06	1.96	-4.51707	-4.63534	0.62125
HC succinamate	C[C@]12CCC(=O)C=C1CC[C@@H]3[C@@H]2[C@H](C[C@]4([C@H]3CC[C@@]4(C(=O)COC(=O)CCC(=O)N)O)C)O		461.55	33	0	0.76	7	7	3	119.79	143.99	2.39	1.43	1.6	0.88	2.49	1.76	-5.2855	-5.00859	0.780963
HC N,N-dimethylsuccinamate	C[C@]12CCC(=O)C=C1CC[C@@H]3[C@@H]2[C@H](C[C@]4([C@H]3CC[C@@]4(C(=O)COC(=O)CCC(=O)N(C)C)O)C)O		489.6	35	0	0.78	8	7	2	129.6	121.21	2.91	2.03	2.2	1.29	2.94	2.27	-4.61691	-4.731	0.458493
HC methylsuccinate	COC(=O)CCC(=O)OCC(=O)[C@@]1(O)CC[C@H]2[C@@H]3CCC4=CC(=O)CC[C@]4(C)[C@H]3[C@@H](O)C[C@]12C		476.56	34	0	0.77	8	8	2	122.98	127.2	3.47	2.6	2.29	1.49	3.29	2.63	-4.5685	-4.65726	0.0549153
HC hemisuccinate	C[C@]12CCC(=O)C=C1CC[C@@H]3[C@@H]2[C@H](C[C@]4([C@H]3CC[C@@]4(C(=O)COC(=O)CCC(=O)O)O)C)O		462.53	33	0	0.76	7	8	3	118.66	138.2	2.52	2.11	2.2	1.29	2.73	2.17	-5.14362	-5.02442	0.97448
HC pimelate	C[C@]12C[C@H](O)[C@H]3[C@@H](CCC4=CC(=O)CC[C@]34C)[C@@H]1CC[C@]2(O)C(=O)COC(=O)CCCCCC(O)=O		504.61	36	0	0.79	10	8	3	133.08	138.2	3.05	3.26	3.37	1.89	3.96	3.11	-5.12775	-4.82099	0.984969
HC pimelamate	C[C@]12CCC(=O)C=C1CC[C@@H]3[C@@H]2[C@H](C[C@]4([C@H]3CC[C@@]4(C(=O)COC(=O)CCCCCC(=O)N)O)C)O		503.63	36	0	0.79	10	7	3	134.21	143.99	3.07	2.3	2.77	1.49	3.73	2.67	-5.11342	-4.83159	0.658606
HC 6-hydroxyhexanoate	C[C@]12CCC(=O)C=C1CC[C@@H]3[C@@H]2[C@H](C[C@]4([C@H]3CC[C@@]4(C(=O)COC(=O)CCCCCO)O)C)O		476.6	34	0	0.81	9	7	3	127.66	121.13	3.73	2.79	2.89	1.76	3.99	3.03	-4.92632	-4.73291	0.454087
HC propionate	CCC(=O)OCC(=O)[C@]1(CC[C@@H]2[C@@]1(C[C@@H]([C@H]3[C@H]2CCC4=CC(=O)CC[C@]34C)O)C)O		418.52	30	0	0.79	5	6	2	112.08	100.9	3.13	2.8	2.74	1.94	3.37	2.8	-4.62844	-4.52504	0.159848
HC methylpimelate	C[C@]12CCC(=O)C=C1CC[C@@H]3[C@@H]2[C@H](C[C@]4([C@H]3CC[C@@]4(C(=O)COC(=O)CCCCCC(=O)OC)O)C)O		518.64	37	0	0.79	11	8	2	137.4	127.2	4.08	3.7	3.46	2.09	4.53	3.57	-4.68623	-4.66831	0.46828
HC hexanoate	CCCCCC(=O)OCC(=O)[C@]1(CC[C@@H]2[C@@]1(C[C@@H]([C@H]3[C@H]2CCC4=CC(=O)CC[C@]34C)O)C)O		460.6	33	0	0.81	8	6	2	126.5	100.9	3.61	4.48	3.91	2.56	4.59	3.83	-4.70808	-4.63408	0.152079
HC octanoate	CCCCCCCC(=O)OCC(=O)[C@]1(CC[C@@H]2[C@@]1(C[C@@H]([C@H]3[C@H]2CCC4=CC(=O)CC[C@]34C)O)C)O		488.66	35	0	0.83	10	6	2	136.11	100.9	3.38	5.49	4.69	2.95	5.42	4.39	-4.90117	-4.65644	0.0932012
Estradiol benzoate	C[C@]12CC[C@H]3[C@H]([C@@H]1CC[C@@H]2O)CCC4=C3C=CC(=C4)OC(=O)C5=CC=CC=C5		376.49	28	12	0.48	3	3	1	110.4	46.53	3.84	4.47	5.12	4.93	4.75	4.62	-4.8542	-4.61133	0.266177
HC acetate	CC(=O)OC1(CC(=O)C=C2[C@]1([C@@H]3[C@@H](CC2)[C@@H]4CC[C@@]([C@]4(CC3=O)C)(C(=O)CO)O)C)O		434.48	31	0	0.74	4	8	3	108.67	138.2	2.12	0.85	0.85	0.46	2.17	1.29	-4.61949	-4.59035	0.975926
Deoxycortisone acetate	CC(=O)OCC(=O)[C@H]1CC[C@@H]2[C@@]1(CC[C@H]3[C@H]2CCC4=CC(=O)CC[C@]34C)C		372.5	27	0	0.78	4	4	0	104.91	60.44	2.76	3.08	4.27	3.37	4.35	3.56	-4.46685	-4.75743	0.00758899
Cortisone acetate	CC(=O)OCC(=O)[C@]1(CC[C@@H]2[C@@]1(CC(=O)[C@H]3[C@H]2CCC4=CC(=O)CC[C@]34C)C)O		402.48	29	0	0.74	4	6	1	106.31	97.74	2.7	2.1	2.56	1.64	3.55	2.51	-4.52586	-4.71351	0.0295121
Testosterone propionate	CCC(=O)O[C@H]1CC[C@@H]2[C@@]1(CC[C@H]3[C@H]2CCC4=CC(=O)CC[C@]34C)C		344.49	25	0	0.82	3	3	0	99.9	43.37	3.65	4.36	4.84	4.1	4.41	4.27	-4.53658	-4.59997	0.00211341
Methyltestosterone	C[C@]12CCC(=O)C=C1CC[C@@H]3[C@@H]2CC[C@]4([C@H]3CC[C@]4(C)O)C		302.45	22	0	0.85	0	2	1	90.2	37.3	3.04	3.36	4.27	3.82	4.07	3.71	-4.49331	-4.67154	0.14524
Testosterone enanthate	CCCCCCC(=O)O[C@H]1CC[C@@H]2[C@@]1(CC[C@H]3[C@H]2CCC4=CC(=O)CC[C@]34C)C		400.59	29	0	0.85	7	3	0	119.13	43.37	4.33	6.35	6.4	4.94	6.01	5.61	-4.85918	-4.6224	0.000750708
Spironolactone	CC(=O)S[C@@H]1CC2=CC(=O)CC[C@@]2([C@@H]3[C@@H]1[C@@H]4CC[C@]5([C@]4(CC3)C)CCC(=O)O5)C		416.57	29	0	0.79	2	4	0	115.23	85.74	3.27	2.93	4.85	3.58	4.58	3.84	-4.84257	-4.44955	0.021821
Eplerenone	C[C@]12CCC(=O)C=C1C[C@H]([C@@H]3[C@]24[C@H](O4)C[C@]5([C@H]3CC[C@@]56CCC(=O)O6)C)C(=O)OC		414.49	30	0	0.79	2	6	0	107.73	82.2	2.98	1.39	3.12	2.75	3.86	2.82	-4.83206	-4.73677	0.0145793
Tibolone	C[C@@H]1CC2=C(CCC(=O)C2)[C@@H]3[C@@H]1[C@@H]4CC[C@]([C@]4(CC3)C)(C#C)O		312.45	23	0	0.76	0	2	1	93.43	37.3	3.07	2.36	3.96	3.95	4.28	3.52	-4.65505	-4.64456	0.0257947

## Sheet: Tolerance
Tolerance is the amount of variability in one independent variable that is no explained by the other independent variables, and it is in fact (1-R^2) .Tolerance values less than 0.10 indicate collinearity ("Multicoinearity and Regression Analysis", Jamal I. Daoud. 2017 J. Phys.: Conf. Ser. 949 012009)
Variable	MW	#Heavy atoms	#Aromatic heavy atoms	Fraction Csp3	#H-bond acceptors	#Rotatable bonds	#H-bond donors	MR	TPSA	iLOGP	caco2	MDCK	PAMPA
MW	0	0.0141163	0.469298	0.999468	0.376342	0.431858	0.905253	0.060186	0.537951	0.472132	0.77664	0.970765	0.981176
#Heavy atoms	0.0141163	0	0.461886	0.998874	0.369292	0.435842	0.922307	0.0523076	0.556782	0.478706	0.771546	0.96397	0.982861
#Aromatic heavy atoms	0.469298	0.461886	0	0.727385	0.77475	0.831389	0.993895	0.455528	0.883996	0.638006	0.938906	0.997666	0.937101
Fraction Csp3	0.999468	0.998874	0.727385	0	0.996432	0.978131	0.999486	0.998815	0.994045	0.989129	0.971425	0.895236	0.993952
#H-bond acceptors	0.376342	0.369292	0.77475	0.996432	0	0.610155	0.892656	0.551727	0.444488	0.831711	0.765839	0.966642	0.998962
#Rotatable bonds	0.431858	0.435842	0.831389	0.978131	0.610155	0	0.787095	0.520796	0.599386	0.700958	0.784994	0.92054	0.996725
#H-bond donors	0.905253	0.922307	0.993895	0.999486	0.892656	0.787095	0	0.946481	0.565701	0.988668	0.687026	0.82767	0.823585
MR	0.060186	0.0523076	0.455528	0.998815	0.551727	0.520796	0.946481	0	0.667056	0.414693	0.808668	0.969593	0.954518
TPSA	0.537951	0.556782	0.883996	0.994045	0.444488	0.599386	0.565701	0.667056	0	0.978305	0.637355	0.928248	0.963591
iLOGP	0.472132	0.478706	0.638006	0.989129	0.831711	0.700958	0.988668	0.414693	0.978305	0	0.983283	0.999859	0.857801
caco2	0.77664	0.771546	0.938906	0.971425	0.765839	0.784994	0.687026	0.808668	0.637355	0.983283	0	0.664036	0.930036
MDCK	0.970765	0.96397	0.997666	0.895236	0.966642	0.92054	0.82767	0.969593	0.928248	0.999859	0.664036	0	0.947644
PAMPA	0.981176	0.982861	0.937101	0.993952	0.998962	0.996725	0.823585	0.954518	0.963591	0.857801	0.930036	0.947644	0

## Sheet: pkCSM data
compound	SMILES	MOL_WEIGHT	LOGP	#ROTATABLE_BONDS	#ACCEPTORS	#DONORS	SURFACE_AREA
Dexamethasone	C[C@@H]1C[C@H]2[C@@H]3CCC4=CC(=O)C=C[C@@]4([C@]3([C@H](C[C@@]2([C@]1(C(=O)CO)O)C)O)F)C	392.467	1.8957	2	5	3	163.872
Hydrocortisone (HC)	C[C@]12CCC(=O)C=C1CC[C@@H]3[C@@H]2[C@H](C[C@]4([C@H]3CC[C@@]4(C(=O)CO)O)C)O	362.466	1.7816	2	5	3	154.031
Progesterone	CC(=O)[C@H]1CC[C@@H]2[C@@]1(CC[C@H]3[C@H]2CCC4=CC(=O)CC[C@]34C)C	314.469	4.7235	1	2	0	139.648
Prednisolone	C[C@]12C[C@@H]([C@H]3[C@H]([C@@H]1CC[C@@]2(C(=O)CO)O)CCC4=CC(=O)C=C[C@]34C)O	360.45	1.5576	2	5	3	153.341
Estrone	C[C@]12CC[C@H]3[C@H]([C@@H]1CCC2=O)CCC4=C3C=CC(=C4)O	270.372	3.8174	0	2	1	119.749
Aldosterone	C[C@]12CCC(=O)C=C1CC[C@@H]3[C@@H]2[C@H](C[C@]4([C@H]3CC[C@@H]4C(=O)CO)C=O)O	360.45	1.8457	3	5	2	153.398
Corticosterone	C[C@]12CCC(=O)C=C1CC[C@@H]3[C@@H]2[C@H](C[C@]4([C@H]3CC[C@@H]4C(=O)CO)C)O	346.467	2.6667	2	4	2	149.237
Pregnenolone	CC(=O)[C@H]1CC[C@@H]2[C@@]1(CC[C@H]3[C@H]2CC=C4[C@@]3(CC[C@@H](C4)O)C)C	316.485	4.5153	1	2	1	140.281
17-α-Hydroxyprogesterone	CC(=O)[C@]1(CC[C@@H]2[C@@]1(CC[C@H]3[C@H]2CCC4=CC(=O)CC[C@]34C)C)O	330.468	3.8384	1	3	1	144.442
17-α-Hydroxypregnenolone	CC[C@@]2(O)CC[C@H]1[C@@H]3CCC4CC(O)C(=O)C[C@]4(C)[C@H]3CC[C@@]12C	334.5	3.7101	1	3	2	145.765
Deoxycorticosterone	C[C@]12CC[C@H]3[C@H]([C@@H]1CC[C@@H]2C(=O)CO)CCC4=CC(=O)CC[C@]34C	330.468	3.6959	2	3	1	144.442
Testosterone	C[C@]12CC[C@H]3[C@H]([C@@H]1CC[C@@H]2O)CCC4=CC(=O)CC[C@]34C	288.431	3.8792	0	2	1	127.551
Cortexolone	C[C@]12CCC(=O)C=C1CC[C@@H]3[C@@H]2CC[C@]4([C@H]3CC[C@@]4(C(=O)CO)O)C	346.467	2.8108	2	4	2	149.237
Estradiol	C[C@]12CC[C@H]3[C@H]([C@@H]1CC[C@@H]2O)CCC4=C3C=CC(=C4)O	272.388	3.6092	0	2	2	120.382
Estriol	C[C@]12CC[C@H]3[C@H]([C@@H]1C[C@H]([C@@H]2O)O)CCC4=C3C=CC(=C4)O	288.387	2.58	0	3	3	125.176
Cortisone	C[C@]12CCC(=O)C=C1CC[C@@H]3[C@@H]2C(=O)C[C@]4([C@H]3CC[C@@]4(C(=O)CO)O)C	360.45	1.9898	2	5	2	153.398
HC succinamate	C[C@]12CCC(=O)C=C1CC[C@@H]3[C@@H]2[C@H](C[C@]4([C@H]3CC[C@@]4(C(=O)COC(=O)CCC(=O)N)O)C)O	461.555	1.598	6	7	3	193.473
HC N,N-dimethylsuccinamate	C[C@]12CCC(=O)C=C1CC[C@@H]3[C@@H]2[C@H](C[C@]4([C@H]3CC[C@@]4(C(=O)COC(=O)CCC(=O)N(C)C)O)C)O	489.609	2.2009	6	7	2	206.623
HC methylsuccinate	COC(=O)CCC(=O)OCC(=O)[C@@]1(O)CC[C@H]2[C@@H]3CCC4=CC(=O)CC[C@]4(C)[C@H]3[C@@H](O)C[C@]12C	476.566	2.2857	6	8	2	199.612
HC hemisuccinate	C[C@]12CCC(=O)C=C1CC[C@@H]3[C@@H]2[C@H](C[C@]4([C@H]3CC[C@@]4(C(=O)COC(=O)CCC(=O)O)O)C)O	462.539	2.1973	6	7	3	192.927
HC pimelate	C[C@]12C[C@H](O)[C@H]3[C@@H](CCC4=CC(=O)CC[C@]34C)[C@@H]1CC[C@]2(O)C(=O)COC(=O)CCCCCC(O)=O	504.62	3.3676	9	7	3	212.022
HC pimelamate	C[C@]12CCC(=O)C=C1CC[C@@H]3[C@@H]2[C@H](C[C@]4([C@H]3CC[C@@]4(C(=O)COC(=O)CCCCCC(=O)N)O)C)O	503.636	2.7683	9	7	3	212.568
HC 6-hydroxyhexanoate	C[C@]12CCC(=O)C=C1CC[C@@H]3[C@@H]2[C@H](C[C@]4([C@H]3CC[C@@]4(C(=O)COC(=O)CCCCCO)O)C)O	476.61	2.8852	8	7	3	201.496
HC propionate	CCC(=O)OCC(=O)[C@]1(CC[C@@H]2[C@@]1(C[C@@H]([C@H]3[C@H]2CCC4=CC(=O)CC[C@]34C)O)C)O	418.53	2.7425	4	6	2	177.607
HC methylpimelate	C[C@]12CCC(=O)C=C1CC[C@@H]3[C@@H]2[C@H](C[C@]4([C@H]3CC[C@@]4(C(=O)COC(=O)CCCCCC(=O)OC)O)C)O	518.647	3.456	9	8	2	218.706
HC hexanoate	CCCCCC(=O)OCC(=O)[C@]1(CC[C@@H]2[C@@]1(C[C@@H]([C@H]3[C@H]2CCC4=CC(=O)CC[C@]34C)O)C)O	460.611	3.9128	7	6	2	196.701
HC octanoate	CCCCCCCC(=O)OCC(=O)[C@]1(CC[C@@H]2[C@@]1(C[C@@H]([C@H]3[C@H]2CCC4=CC(=O)CC[C@]34C)O)C)O	488.665	4.693	9	6	2	209.431
Estradiol benzoate	C[C@]12CC[C@H]3[C@H]([C@@H]1CC[C@@H]2O)CCC4=C3C=CC(=C4)OC(=O)C5=CC=CC=C5	376.496	5.1228	2	3	1	166.285
HC acetate	CC(=O)OC1(CC(=O)C=C2[C@]1([C@@H]3[C@@H](CC2)[C@@H]4CC[C@@]([C@]4(CC3=O)C)(C(=O)CO)O)C)O	434.485	0.8514	3	8	3	180.197
Deoxycortisone acetate	CC(=O)OCC(=O)[C@H]1CC[C@@H]2[C@@]1(CC[C@H]3[C@H]2CCC4=CC(=O)CC[C@]34C)C	372.505	4.2667	3	4	0	161.653
Cortisone acetate	CC(=O)OCC(=O)[C@]1(CC[C@@H]2[C@@]1(CC(=O)[C@H]3[C@H]2CCC4=CC(=O)CC[C@]34C)C)O	402.487	2.5606	3	6	1	170.609
Testosterone propionate	CCC(=O)O[C@H]1CC[C@@H]2[C@@]1(CC[C@H]3[C@H]2CCC4=CC(=O)CC[C@]34C)C	344.495	4.8401	2	3	0	151.127
Methyltestosterone	C[C@]12CCC(=O)C=C1CC[C@@H]3[C@@H]2CC[C@]4([C@H]3CC[C@]4(C)O)C	302.458	4.2693	0	2	1	133.916
Testosterone enanthate	CCCCCCC(=O)O[C@H]1CC[C@@H]2[C@@]1(CC[C@H]3[C@H]2CCC4=CC(=O)CC[C@]34C)C	400.603	6.4005	6	3	0	176.586
Spironolactone	CC(=O)S[C@@H]1CC2=CC(=O)CC[C@@]2([C@@H]3[C@@H]1[C@@H]4CC[C@]5([C@]4(CC3)C)CCC(=O)O5)C	416.583	4.8523	1	5	0	177.135
Eplerenone	C[C@]12CCC(=O)C=C1C[C@H]([C@@H]3[C@]24[C@H](O4)C[C@]5([C@H]3CC[C@@]56CCC(=O)O6)C)C(=O)OC	414.498	3.1245	1	6	0	176.234
Tibolone	C[C@@H]1CC2=C(CCC(=O)C2)[C@@H]3[C@@H]1[C@@H]4CC[C@]([C@]4(CC3)C)(C#C)O	312.453	3.8826	0	2	1	139.28

## Sheet: Mordred descr
SMILES		ABC	ABCGG	nAcid	nBase	SpAbs_A	SpMax_A	SpDiam_A	SpAD_A	SpMAD_A	LogEE_A	VE1_A	VE2_A	VE3_A	VR1_A	VR2_A	VR3_A	nAromAtom	nAromBond	nAtom	nHeavyAtom	nSpiro	nBridgehead	nHetero	nH	nB	nC	nN	nO	nS	nP	nF	nCl	nBr	nI	nX	ATS0dv	ATS1dv	ATS2dv	ATS3dv	ATS4dv	ATS5dv	ATS6dv	ATS7dv	ATS8dv	ATS0d	ATS1d	ATS2d	ATS3d
C[C@@H]1C[C@H]2[C@@H]3CCC4=CC(=O)C=C[C@]4(C)[C@@]3(F)[C@@H](O)C[C@]2(C)[C@@]1(O)C(=O)CO		0	0	0	0	35.28	2.724	5.393	35.28	1.26	4.303	4.552	0.1626	2.545	220.7	7.88	6.426	0	0	57	28	0	0	6	29	0	22	0	5	0	0	1	0	0	0	1	394	362	598	761	643	552	471	371	257	197	271	496	640
C[C@]12C[C@H](O)[C@H]3[C@@H](CCC4=CC(=O)CC[C@]34C)[C@@H]1CC[C@]2(O)C(=O)CO		0	0	0	0	33.01	2.671	5.282	33.01	1.269	4.228	4.418	0.1699	2.441	199.4	7.671	6.251	0	0	56	26	0	0	5	30	0	21	0	5	0	0	0	0	0	0	0	322	302	461	552	486	410	319	280	195	184	253	468	606
CC(=O)[C@H]1CC[C@H]2[C@@H]3CCC4=CC(=O)CC[C@]4(C)[C@H]3CC[C@]12C		0	0	0	0	29.53	2.618	5.193	29.53	1.284	4.112	4.29	0.1865	2.289	152.5	6.628	5.86	0	0	53	23	0	0	2	30	0	21	0	2	0	0	0	0	0	0	0	232	238	330	339	288	222	181	154	129	166	227	428	546
C[C@]12C[C@H](O)[C@H]3[C@@H](CCC4=CC(=O)C=C[C@]34C)[C@@H]1CC[C@]2(O)C(=O)CO		0	0	0	0	33.01	2.671	5.282	33.01	1.269	4.228	4.418	0.1699	2.441	199.4	7.671	6.251	0	0	54	26	0	0	5	28	0	21	0	5	0	0	0	0	0	0	0	332	315	486	577	506	428	332	296	212	182	249	455	586
C[C@]12CC[C@H]3[C@@H](CCC4=C3C=CC(O)=C4)[C@@H]1CCC2=O		0	0	0	0	26.5	2.577	5.097	26.5	1.325	3.98	4.028	0.2014	2.086	131.8	6.588	5.574	6	6	42	20	0	0	2	22	0	18	0	2	0	0	0	0	0	0	0	220	233	332	322	244	199	166	133	94	140	191	342	420
C[C@]12CCC(=O)C=C1CC[C@H]1[C@@H]3CC[C@H](C(=O)CO)[C@]3(C[C@H](O)[C@H]21)C=O		0	0	0	0	33.69	2.647	5.251	33.69	1.296	4.222	4.422	0.1701	2.442	201.5	7.748	6.261	0	0	54	26	0	0	5	28	0	21	0	5	0	0	0	0	0	0	0	334	298	435	537	541	484	362	292	204	178	247	453	589
C[C@]12C[C@H](O)[C@H]3[C@@H](CCC4=CC(=O)CC[C@]34C)[C@@H]1CC[C@@H]2C(=O)CO		0	0	0	0	32.03	2.639	5.237	32.03	1.281	4.187	4.376	0.175	2.392	189	7.56	6.158	0	0	55	25	0	0	4	30	0	21	0	4	0	0	0	0	0	0	0	290	272	395	461	421	354	282	240	166	176	242	451	580
CC(=O)[C@H]1CC[C@H]2[C@@H]3CC=C4C[C@@H](O)CC[C@]4(C)[C@H]3CC[C@]12C		0	0	0	0	29.53	2.618	5.193	29.53	1.284	4.112	4.29	0.1865	2.289	152.5	6.628	5.86	0	0	55	23	0	0	2	32	0	21	0	2	0	0	0	0	0	0	0	214	223	315	331	286	214	169	144	113	168	231	437	558
CC(=O)[C@@]1(O)CC[C@H]2[C@@H]3CCC4=CC(=O)CC[C@]4(C)[C@H]3CC[C@]12C		0	0	0	0	30.56	2.652	5.241	30.56	1.273	4.156	4.314	0.1798	2.337	169.4	7.06	6.008	0	0	54	24	0	0	3	30	0	21	0	3	0	0	0	0	0	0	0	264	268	395	419	318	253	218	194	158	174	238	444	571
CC[C@@]1(O)CC[C@H]2[C@@H]3CCC4CC(O)C(=O)C[C@]4(C)[C@H]3CC[C@]12C		0	0	0	0	30.65	2.646	5.238	30.65	1.277	4.156	4.351	0.1813	2.346	163.1	6.794	5.97	0	0	58	24	0	0	3	34	0	21	0	3	0	0	0	0	0	0	0	234	239	360	385	294	247	207	169	141	178	247	467	608
C[C@]12CC[C@H]3[C@@H](CCC4=CC(=O)CC[C@]34C)[C@@H]1CC[C@@H]2C(=O)CO		0	0	0	0	31.21	2.62	5.195	31.21	1.301	4.148	4.324	0.1802	2.34	176.1	7.338	6.047	0	0	54	24	0	0	3	30	0	21	0	3	0	0	0	0	0	0	0	260	252	359	390	326	267	211	185	166	170	234	434	558
C[C@]12CC[C@H]3[C@@H](CCC4=CC(=O)CC[C@]34C)[C@@H]1CC[C@@H]2O		0	0	0	0	27.4	2.609	5.18	27.4	1.305	4.03	4.183	0.1992	2.173	126.9	6.042	5.585	0	0	49	21	0	0	2	28	0	19	0	2	0	0	0	0	0	0	0	204	213	309	305	237	192	152	119	85	154	213	398	507
C[C@]12CC[C@H]3[C@@H](CCC4=CC(=O)CC[C@]34C)[C@@H]1CC[C@]2(O)C(=O)CO		0	0	0	0	32.23	2.655	5.245	32.23	1.289	4.191	4.35	0.174	2.386	189.3	7.57	6.159	0	0	55	25	0	0	4	30	0	21	0	4	0	0	0	0	0	0	0	292	282	425	480	381	298	248	225	195	178	245	451	583
C[C@]12CC[C@H]3[C@@H](CCC4=C3C=CC(O)=C4)[C@@H]1CC[C@@H]2O		0	0	0	0	26.5	2.577	5.097	26.5	1.325	3.98	4.028	0.2014	2.086	131.8	6.588	5.574	6	6	44	20	0	0	2	24	0	18	0	2	0	0	0	0	0	0	0	202	218	318	309	234	188	153	120	84	142	195	352	437
C[C@]12CC[C@H]3[C@@H](CCC4=C3C=CC(O)=C4)[C@@H]1C[C@@H](O)[C@@H]2O		0	0	0	0	27.61	2.594	5.115	27.61	1.315	4.026	4.069	0.1937	2.145	147	6.999	5.732	6	6	45	21	0	0	3	24	0	18	0	3	0	0	0	0	0	0	0	232	238	355	375	271	229	190	161	118	148	203	366	451
C[C@]12CC(=O)[C@H]3[C@@H](CCC4=CC(=O)CC[C@]34C)[C@@H]1CC[C@]2(O)C(=O)CO		0	0	0	0	33.01	2.671	5.282	33.01	1.269	4.228	4.418	0.1699	2.441	199.4	7.671	6.251	0	0	54	26	0	0	5	28	0	21	0	5	0	0	0	0	0	0	0	340	316	477	580	523	442	342	291	195	182	249	459	586
C[C@]12C[C@H](O)[C@H]3[C@@H](CCC4=CC(=O)CC[C@]34C)[C@@H]1CC[C@]2(O)C(=O)COC(=O)CCC(N)=O		0	0	0	0	41.19	2.671	5.283	41.19	1.248	4.442	4.474	0.1356	2.692	2256	68.37	8.915	0	0	68	33	0	0	8	35	0	25	1	7	0	0	0	0	0	0	0	454	408	585	652	657	666	499	476	439	221	295	531	678
CN(C)C(=O)CCC(=O)OCC(=O)[C@@]1(O)CC[C@H]2[C@@H]3CCC4=CC(=O)CC[C@]4(C)[C@H]3[C@@H](O)C[C@]12C		0	0	0	0	43.64	2.671	5.283	43.64	1.247	4.497	4.476	0.1279	2.752	4443	126.9	9.652	0	0	74	35	0	0	8	39	0	27	1	7	0	0	0	0	0	0	0	472	426	610	672	669	698	527	488	467	235	311	561	710
COC(=O)CCC(=O)OCC(=O)[C@@]1(O)CC[C@H]2[C@@H]3CCC4=CC(=O)CC[C@]4(C)[C@H]3[C@@H](O)C[C@]12C		0	0	0	0	42.87	2.671	5.283	42.87	1.261	4.469	4.475	0.1316	2.722	3694	108.6	9.438	0	0	70	34	0	0	8	36	0	26	0	8	0	0	0	0	0	0	0	482	426	613	666	671	706	517	490	473	226	301	539	688
C[C@]12C[C@H](O)[C@H]3[C@@H](CCC4=CC(=O)CC[C@]34C)[C@@H]1CC[C@]2(O)C(=O)COC(=O)CCC(O)=O		0	0	1	0	41.19	2.671	5.283	41.19	1.248	4.442	4.474	0.1356	2.692	2256	68.37	8.915	0	0	67	33	0	0	8	34	0	25	0	8	0	0	0	0	0	0	0	470	416	601	656	665	690	503	484	459	220	294	527	675
C[C@]12C[C@H](O)[C@H]3[C@@H](CCC4=CC(=O)CC[C@]34C)[C@@H]1CC[C@]2(O)C(=O)COC(=O)CCCCCC(O)=O		0	0	1	0	44.8	2.671	5.283	44.8	1.244	4.52	4.473	0.1243	2.779	22230	617.5	11.29	0	0	76	36	0	0	8	40	0	28	0	8	0	0	0	0	0	0	0	482	428	613	664	639	616	539	524	495	238	318	566	722
C[C@]12C[C@H](O)[C@H]3[C@@H](CCC4=CC(=O)CC[C@]34C)[C@@H]1CC[C@]2(O)C(=O)COC(=O)CCCCCC(N)=O		0	0	0	0	44.8	2.671	5.283	44.8	1.244	4.52	4.473	0.1243	2.779	22230	617.5	11.29	0	0	77	36	0	0	8	41	0	28	1	7	0	0	0	0	0	0	0	466	420	597	660	635	612	535	516	471	239	319	570	725
C[C@]12C[C@H](O)[C@H]3[C@@H](CCC4=CC(=O)CC[C@]34C)[C@@H]1CC[C@]2(O)C(=O)COC(=O)CCCCCO		0	0	0	0	42.98	2.671	5.283	42.98	1.264	4.466	4.473	0.1316	2.722	7800	229.4	10.19	0	0	74	34	0	0	7	40	0	27	0	7	0	0	0	0	0	0	0	430	386	563	644	619	596	521	492	365	228	308	552	707
CCC(=O)OCC(=O)[C@@]1(O)CC[C@H]2[C@@H]3CCC4=CC(=O)CC[C@]4(C)[C@H]3[C@@H](O)C[C@]12C		0	0	0	0	37.94	2.671	5.283	37.94	1.265	4.356	4.468	0.1489	2.596	562.7	18.76	7.431	0	0	64	30	0	0	6	34	0	24	0	6	0	0	0	0	0	0	0	390	362	537	606	571	546	455	389	297	206	278	506	651
COC(=O)CCCCCC(=O)OCC(=O)[C@@]1(O)CC[C@H]2[C@@H]3CCC4=CC(=O)CC[C@]4(C)[C@H]3[C@@H](O)C[C@]12C		0	0	0	0	46.5	2.671	5.283	46.5	1.257	4.544	4.473	0.1209	2.806	37990	1027	11.85	0	0	79	37	0	0	8	42	0	29	0	8	0	0	0	0	0	0	0	494	438	625	674	643	620	543	530	511	244	325	578	735
CCCCCC(=O)OCC(=O)[C@@]1(O)CC[C@H]2[C@@H]3CCC4=CC(=O)CC[C@]4(C)[C@H]3[C@@H](O)C[C@]12C		0	0	0	0	41.51	2.671	5.283	41.51	1.258	4.44	4.473	0.1355	2.692	3650	110.6	9.396	0	0	73	33	0	0	6	40	0	27	0	6	0	0	0	0	0	0	0	402	374	551	632	607	582	489	430	351	224	302	546	699
CCCCCCCC(=O)OCC(=O)[C@@]1(O)CC[C@H]2[C@@H]3CCC4=CC(=O)CC[C@]4(C)[C@H]3[C@@H](O)C[C@]12C		0	0	0	0	44.08	2.671	5.283	44.08	1.26	4.492	4.473	0.1278	2.751	17020	486.2	10.99	0	0	79	35	0	0	6	44	0	29	0	6	0	0	0	0	0	0	0	410	382	559	640	615	592	511	460	371	236	318	572	731
C[C@]12CC[C@H]3[C@@H](CCC4=C3C=CC(OC(=O)C3=CC=CC=C3)=C4)[C@@H]1CC[C@@H]2O		0	0	0	0	37.5	2.578	5.101	37.5	1.339	4.3	4.158	0.1485	2.455	1036	37	7.973	12	12	56	28	0	0	3	28	0	25	0	3	0	0	0	0	0	0	0	326	346	508	506	436	383	328	291	247	188	253	435	534
CC(=O)OC1(O)CC(=O)C=C2CC[C@H]3[C@@H]4CC[C@](O)(C(=O)CO)[C@@]4(C)CC(=O)[C@@H]3[C@@]12C		0	0	0	0	37.88	2.698	5.361	37.88	1.222	4.393	4.766	0.1537	2.693	269.1	8.68	6.726	0	0	61	31	0	0	8	30	0	23	0	8	0	0	0	0	0	0	0	466	424	661	820	872	753	600	501	380	212	285	523	674
CC(=O)OCC(=O)[C@H]1CC[C@H]2[C@@H]3CCC4=CC(=O)CC[C@]4(C)[C@H]3CC[C@]12C		0	0	0	0	34.46	2.62	5.195	34.46	1.276	4.254	4.366	0.1617	2.467	395.5	14.65	6.973	0	0	59	27	0	0	4	32	0	23	0	4	0	0	0	0	0	0	0	324	306	419	429	396	362	290	266	227	186	250	460	585
CC(=O)OCC(=O)[C@@]1(O)CC[C@H]2[C@@H]3CCC4=CC(=O)CC[C@]4(C)[C@H]3C(=O)C[C@]12C		0	0	0	0	36.26	2.671	5.283	36.26	1.25	4.326	4.462	0.1539	2.56	396.2	13.66	7.047	0	0	59	29	0	0	6	30	0	23	0	6	0	0	0	0	0	0	0	404	370	537	620	602	564	458	386	294	198	265	485	614
CCC(=O)O[C@H]1CC[C@H]2[C@@H]3CCC4=CC(=O)CC[C@]4(C)[C@H]3CC[C@]12C		0	0	0	0	32.38	2.615	5.188	32.38	1.295	4.184	4.315	0.1726	2.378	240	9.6	6.397	0	0	57	25	0	0	3	32	0	22	0	3	0	0	0	0	0	0	0	272	274	391	373	325	287	226	195	171	176	239	440	564
C[C@]1(O)CC[C@H]2[C@@H]3CCC4=CC(=O)CC[C@]4(C)[C@H]3CC[C@]12C		0	0	0	0	28.08	2.636	5.217	28.08	1.277	4.078	4.226	0.1921	2.23	142	6.453	5.744	0	0	52	22	0	0	2	30	0	20	0	2	0	0	0	0	0	0	0	212	228	328	318	247	203	165	131	94	164	224	424	541
CCCCCCC(=O)O[C@H]1CC[C@H]2[C@@H]3CCC4=CC(=O)CC[C@]4(C)[C@H]3CC[C@]12C		0	0	0	0	37.41	2.615	5.188	37.41	1.29	4.314	4.332	0.1494	2.531	2178	75.1	8.751	0	0	69	29	0	0	3	40	0	26	0	3	0	0	0	0	0	0	0	288	290	409	403	366	333	280	246	217	200	271	493	628
CC(=O)S[C@@H]1CC2=CC(=O)CC[C@]2(C)[C@H]2CC[C@@]3(C)[C@@H](CC[C@@]33CCC(=O)O3)[C@H]12		0	0	0	0	37.06	2.68	5.29	37.06	1.278	4.347	4.572	0.1576	2.585	286.9	9.892	6.724	0	0	61	29	1	0	5	32	0	24	0	4	1	0	0	0	0	0	0	340.4	333.7	475	468.7	442	447.7	422.7	397	322	206	280	522	670
COC(=O)[C@@H]1CC2=CC(=O)CC[C@]2(C)[C@@]23O[C@@H]2C[C@@]2(C)[C@@H](CC[C@@]22CCC(=O)O2)[C@H]13		0	0	0	0	39.46	2.815	5.44	39.46	1.315	4.424	4.462	0.1487	2.594	333.5	11.12	6.908	0	0	60	30	2	0	6	30	0	24	0	6	0	0	0	0	0	0	0	424	424	625	667	696	754	611	491	294	220	307	559	730
C[C@@H]1CC2=C(CCC(=O)C2)[C@H]2CC[C@@]3(C)[C@@H](CC[C@@]3(O)C#C)[C@H]12		0	0	0	0	29.75	2.634	5.196	29.75	1.293	4.112	4.169	0.1812	2.261	175.8	7.645	6.002	0	0	51	23	0	0	2	28	0	21	0	2	0	0	0	0	0	0	0	236	248	365	380	299	248	205	157	118	164	225	416	527
[truncated: 1,565 more columns]
